# Supplementary material for: Embryonic Nicotine Exposure Disrupts Adult Social Behavior and Craniofacial Development in Zebrafish
Source: Toxics. 2022 Oct 15;10(10):612. doi: 10.3390/toxics10100612 (PMC9611253; doi:10.3390/toxics10100612)
Supplement: Supplementary file 1 [file toxics-10-00612-s001.zip]

Archive with 1 entries (1 files):
- toxics-1920048-supplementary.pdf
